# Supplementary material for: TAFFEL: Independent Enrichment Analysis of gene sets
Source: BMC Bioinformatics. 2011 May 19;12:171. doi: 10.1186/1471-2105-12-171 (PMC3120704; doi:10.1186/1471-2105-12-171)
Supplement: Additional file 2 — Full comparative analysis results. Full results obtained for both forskolin and aneurysm datasets using different methods. [file 1471-2105-12-171-S2.XLS]

## Sheet: DAVID_aneurysm_up
STANDARD EA					TAFFEL			DAVID
RANK	GO TERM	P	X	N	CLUSTER	TERM RANK	IEA	CLUSTER	TERM RANK
1	immune system process	3.04e-05	55	991	Root	1		11	2
3	response to chemical stimulus	3.04e-05	44	716	4	>10		4
8	defense response	0.001	38	683	7	1		2	4
13	cell proliferation	0.005	41	836	8	1		-
14	protein localization	0.005	44	923	1	1		7	3
25	phosphorylation	0.02	38	826	6	>10	MTF-1	5	3
31	response to wounding	0.02	28	547	7	>10		2	1
35	cell death	0.022	39	876	1	1		15	4
47	carbohydrate metabolic process	0.032	25	494	2	1		27	2
180	behavior	0.152	18	408	4	1		4	6
567	cation transport	0.178	23	665	6	1	MTF-1	39	4
1170	cellular macromolecular complex subunit organization	0.307	17	579	3	1		-
1398	negative regulation of nucleobase, nucleoside, nucleotide and nucleic acid metabolic process	0.469	10	370	5	1		40	6

## Sheet: DAVID_aneurysm_down
STANDARD EA					TAFFEL			DAVID
RANK	GO TERM	P	X	N	CLUSTER	TERM RANK	IEA	CLUSTER	TERM RANK
1	protein transport	0.003	35	845	1	1		5	1
5	nervous system development	0.013	32	830	2	1	Tal-1	9	1
175	cell adhesion	0.283	22	849	4	1		23	1
446	organic acid metabolic process	0.283	13	535	5	1	NF-1	26	4
458	reproduction	0.283	14	586	8	1		24	1
597	positive regulation of biosynthetic process	0.283	10	435	3	1		-	-
809	cell death	0.436	17	876	6	1		42	6
881	positive regulation of catalytic activity	0.494	7	362	9	1		17	>10
962	macromolecular complex subunit organization	0.562	14	777	7	1		-	-

## Sheet: FATIGO_aneurysm_up
FATIGO+					TAFFEL GO-TREE			TAFFEL TF-TREE
#Index	Term	#1 vs #2	p value	Adjusted p value	CLUSTER	TERM RANK	COMMENT	CLUSTER	TERM RANK	COMMENT
#(Terms of DB: GO biological process at level 3)
0	response to external stimulus (GO:0009605)	69.07% 30.93%	1.15675e-05	0.000879127
0	defense response (GO:0006952)	67.61% 32.39%	9.36766e-05	0.00211003	7	1
0	immune response (GO:0006955)	65.84% 34.16%	0.000110012	0.00211003
0	response to chemical stimulus (GO:0042221)	68.71% 31.29%	0.000111054	0.00211003
0	response to stress (GO:0006950)	62.32% 37.68%	0.000837182	0.0115334
0	establishment of localization (GO:0051234)	57.72% 42.28%	0.000910529	0.0115334
0	localization of cell (GO:0051674)	67.89% 32.11%	0.00118376	0.0128522
0	protein localization (GO:0008104)	62.42% 37.58%	0.00388505	0.0369079	1	1
0	regulation of a molecular function (GO:0065009)	65.02% 34.98%	0.00437409	0.0369368
0	cell proliferation (GO:0008283)	61.66% 38.34%	0.0061777	0.0469505	8	1
0	nitrogen compound metabolic process (GO:0006807)	64.37% 35.63%	0.00713501	0.0492964
#(Terms of DB: GO biological process at level 4)
1	phosphorus metabolic process (GO:0006793)	64.87% 35.13%	6.6894e-05	0.0071911
1	response to wounding (GO:0009611)	70.48% 29.52%	5.10385e-05	0.0071911
1	transport (GO:0006810)	58.1% 41.9%	0.000607376	0.0326465
1	locomotory behavior (GO:0007626)	73.79% 26.21%	0.000507521	0.0326465
1	cell motility (GO:0006928)	68.08% 31.92%	0.0010584	0.0455112
#(Terms of DB: GO biological process at level 5)
2	intracellular signaling cascade (GO:0007242)	63.04% 36.96%	1.82265e-05	0.00408966
2	taxis (GO:0042330)	79.43% 20.57%	1.93823e-05	0.00408966
2	phosphate metabolic process (GO:0006796)	65.03% 34.97%	5.43818e-05	0.00764971
2	inflammatory response (GO:0006954)	71.94% 28.06%	0.000138275	0.0116704
2	biopolymer modification (GO:0043412)	60.88% 39.12%	0.000138142	0.0116704
#(Terms of DB: GO biological process at level 6)
3	chemotaxis (GO:0006935)	79.61% 20.39%	1.69151e-05	0.0106227
3	phosphorylation (GO:0016310)	66.11% 33.89%	7.67961e-05	0.024114	6	1	Independently enriches MTF-1.
#(Terms of DB: Transcription Factors)
7	MAZ	57.31% 42.69%	2.07027e-12	5.54834e-10
7	NF-kappaB	53.48% 46.52%	7.96687e-07	7.11707e-05				7	5
7	c-Rel	58.48% 41.52%	7.29882e-07	7.11707e-05				7	1
7	Elk-1	58.78% 41.22%	4.56343e-06	0.00030575
7	LXR, PXR, CAR, COUP, RAR	52.66% 47.34%	2.8993e-05	0.00155402				11	2
7	SF-1	55.72% 44.28%	0.000112511	0.00450201
7	v-ErbA	89.68% 10.32%	0.00011759	0.00450201
7	E2F-1	56.06% 43.94%	0.000313724	0.0100364
7	PITX2	58.28% 41.72%	0.000374491	0.0100364
7	TFII-I	53.73% 46.27%	0.000361848	0.0100364
7	KROX	60.65% 39.35%	0.000687303	0.0158902
7	USF	56.93% 43.07%	0.000711501	0.0158902				4	1
7	Bach2	55.7% 44.3%	0.00106444	0.0172092
7	CP2	58.25% 41.75%	0.00109163	0.0172092
7	Myc	54.44% 45.56%	0.000838345	0.0172092
7	TAL1	62.92% 37.08%	0.00104948	0.0172092
7	c-Myc:Max	59.5% 40.5%	0.000946926	0.0172092
7	CP2/LBP-1c/LSF	54.14% 45.86%	0.00121337	0.0180657
7	ATF6	62.59% 37.41%	0.001543	0.0206762	6	2	Cation transport related cluster. ATF-1 instead of ATF6 in TAFFEL result.	8	2
7	c-Ets-1p54	61.07% 38.93%	0.0015105	0.0206762
7	Pax-3	54.83% 45.17%	0.00192336	0.0245457				9	1	Pax-5 instead of Pax-3 in TAFFEL result.
7	E4F1	69.04% 30.96%	0.00235185	0.0286498
7	Arnt	62.48% 37.52%	0.0028568	0.0322409
7	Pax-9	57.51% 42.49%	0.00288725	0.0322409
7	MAZR	60.47% 39.53%	0.00334911	0.0359025
7	Sp3	57.95% 42.05%	0.00368046	0.037937
7	ELF-1	57.62% 42.38%	0.00393736	0.0390819
7	Hand1:E47	54.42% 45.58%	0.00427831	0.0409496

## Sheet: FATIGO_aneurysm_down
FATIGO+					TAFFEL GO-TREE			TAFFEL TF-TREE
#Index	Term	#1 vs #2	p value	Adjusted p value	CLUSTER	TERM RANK	COMMENT	CLUSTER	TERM RANK	COMMENT
#(Terms of DB: GO biological process at level 3)
0	cellular metabolic process (GO:0044237)	55.08% 44.92%	6.36184e-06	0.0004835
0	primary metabolic process (GO:0044238)	54.25% 45.75%	0.00028679	0.010898
0	macromolecule metabolic process (GO:0043170)	54.35% 45.65%	0.00127206	0.0322256
#(Terms of DB: GO biological process at level 4)
1	nucleobase, nucleoside, nucleotide and nucleic acid metabolic process (GO:0006139)	60.65% 39.35%	4.88185e-08	1.0496e-05
1	regulation of metabolic process (GO:0019222)	62.07% 37.93%	2.96242e-07	3.1846e-05
1	biopolymer metabolic process (GO:0043283)	57.3% 42.7%	1.14086e-05	0.000817613
#(Terms of DB: GO biological process at level 5)
2	transcription (GO:0006350)	63.3% 36.7%	3.15865e-08	1.33295e-05	3,4	-	Separated to two clusters of positive and negative regulation of transcription in TAFFEL.
2	RNA metabolic process (GO:0016070)	62.17% 37.83%	8.31436e-08	1.75433e-05
2	regulation of cellular metabolic process (GO:0031323)	62.07% 37.93%	3.156e-07	4.43943e-05
#(Terms of DB: GO biological process at level 6)
3	RNA biosynthetic process (GO:0032774)	64.27% 35.73%	5.74893e-09	3.61032e-06
3	regulation of nucleobase, nucleoside, nucleotide and nucleic acid metabolic process (GO:0019219)	63.54% 36.46%	1.34009e-08	4.20787e-06
#(Terms of DB: GO biological process at level 7)
4	transcription, DNA-dependent (GO:0006351)	62.02% 37.98%	3.23024e-07	0.000115481	3,4	-	Separated to two clusters of positive and negative regulation of transcription in TAFFEL.
4	regulation of transcription (GO:0045449)	61.82% 38.18%	2.59738e-07	0.000115481	3,4	-	Separated to two clusters of positive and negative regulation of transcription in TAFFEL.
#(Terms of DB: GO biological process at level 8)
5	regulation of transcription, DNA-dependent (GO:0006355)	62.62% 37.38%	5.17673e-08	4.27598e-05	3,4	-	Separated to two clusters of positive and negative regulation of transcription in TAFFEL.
#(Terms of DB: Transcription Factors)
7	Oct-1	52.04% 47.96%	4.50041e-05	0.0120611
7	Cdc5	51.85% 48.15%	9.75368e-05	0.0130699
7	KROX	61.62% 38.38%	0.000194049	0.017335
7	CDX	51.31% 48.69%	0.000618617	0.0412067
7	HNF-1	50.85% 49.15%	0.000922538	0.0412067				10	2	HNF-3 instead of 1
7	MEF-2	53.22% 46.78%	0.000775424	0.0412067				2	1	aMEF-2 instead of MEF-2

## Sheet: GENECODIS_aneurysm_up
GeneCodis2							TAFFEL GO-TREE			TAFFEL TF-TREE
Double border framing = Co-occuring annotations with both TF and GO contents
NGR = Number of annotated genes in the reference list (Total number of genes in the reference list);
NG = Number of annotated genes in the input list (Total number of genes in the input list);
Hyp = Hypergeometric pValue; Hyp* = Corrected hypergeometric pValue
Rank	Genes	NGR	NG	Hyp	Hyp*	Annotations	CLUSTER	TERM RANK	COMMENT	CLUSTER	TERM RANK	COMMENT
1	49 genes	897(22968)	49(498)	3.26174e-09	1.05224e-05	(Transciption factor) V$ETS2_B
2	16 genes	122(22968)	16(498)	9.3655e-09	1.51066e-05	GO:0006935 :chemotaxis (BP)	4	2
3	42 genes	779(22968)	42(498)	6.62798e-08	7.12728e-05	(Transciption factor) V$MYC_Q2
4	18 genes	183(22968)	18(498)	1.06845e-07	8.61708e-05	(Transciption factor) V$ELF1_Q6
5	83 genes	2253(22968)	83(498)	1.05695e-06	0.000681946	(Transciption factor) V$SP1_Q6
6	15 genes	153(22968)	15(498)	1.27871e-06	0.000687518	(Transciption factor) V$GABP_B
						(Transciption factor) V$ETS2_B
7	26 genes	424(22968)	26(498)	2.28378e-06	0.0010525	GO:0006955 :immune response (BP)	7	5
8	16 genes	185(22968)	16(498)	3.00617e-06	0.00121224	(Transciption factor) V$ETS_Q4
9	4 genes	6(22968)	4(498)	3.16455e-06	0.00113431	(Transciption factor) V$HIF1_Q5
						(Transciption factor) V$MAZ_Q6
						(Transciption factor) V$E2F1DP2_01
						(Transciption factor) V$E2F1DP1_01
						(Transciption factor) V$E2F4DP2_01
						(Transciption factor) V$E2F4DP1_01
						(Transciption factor) V$E2F_02
10	5 genes	12(22968)	5(498)	3.28017e-06	0.00105818	(Transciption factor) V$HIF1_Q5
						(Transciption factor) V$E2F1DP2_01
						(Transciption factor) V$E2F1DP1_01
						(Transciption factor) V$E2F4DP2_01
						(Transciption factor) V$E2F4DP1_01
						(Transciption factor) V$E2F_02
11	16 genes	190(22968)	16(498)	4.2477e-06	0.00124574	(Transciption factor) V$NERF_Q2
12	17 genes	213(22968)	17(498)	4.43123e-06	0.00119126	GO:0006954 :inflammatory response (BP)	7	>10
13	5 genes	13(22968)	5(498)	5.23524e-06	0.00112593	GO:0006955 :immune response (BP)	7	5
						(Transciption factor) V$PEA3_Q6				1	1
14	5 genes	13(22968)	5(498)	5.23524e-06	0.00112593	(Transciption factor) V$PITX2_Q2
						(Transciption factor) V$AP4_Q5
						(Transciption factor) V$HEN1_02
15	5 genes	13(22968)	5(498)	5.23524e-06	0.00112593	(Transciption factor) V$EGR1_01
						(Transciption factor) V$MAZ_Q6
						(Transciption factor) V$LEF1_Q2
						(Transciption factor) V$MYC_Q2
16	26 genes	450(22968)	26(498)	6.67544e-06	0.00134593	GO:0006468 :protein amino acid phosphorylation (BP)	6	2	This cation transport/phosphorylation related cluster enriches independently MTF-1 and ATF-1 in TAFFEL results.
17	4 genes	7(22968)	4(498)	7.25705e-06	0.00130062	(Transciption factor) V$MAZ_Q6
						(Transciption factor) V$NFE2_01
						(Transciption factor) V$GATA4_Q3
18	4 genes	7(22968)	4(498)	7.25705e-06	0.00130062	(Transciption factor) V$AP4_Q5
						(Transciption factor) V$AR_01
						(Transciption factor) V$HEN1_02
19	6 genes	23(22968)	6(498)	7.43749e-06	0.00119967	(Transciption factor) V$MYC_Q2
						GO:0006468 :protein amino acid phosphorylation (BP)	6	2	This cation transport/phosphorylation related cluster enriches independently MTF-1 and ATF-1 in TAFFEL results.
20	6 genes	23(22968)	6(498)	7.43749e-06	0.00119967	(Transciption factor) V$SP1_Q6
						(Transciption factor) V$MAZ_Q6
						(Transciption factor) V$GABP_B
						(Transciption factor) V$MYC_Q2
21	41 genes	904(22968)	41(498)	7.71408e-06	0.00118503	(Transciption factor) V$AP1_C
22	3 genes	3(22968)	3(498)	1.01334e-05	0.000616798	(Transciption factor) V$EGR1_01
						(Transciption factor) V$SP1_Q6
						(Transciption factor) V$MAZ_Q6
						(Transciption factor) V$LEF1_Q2
						(Transciption factor) V$AP1_C
						(Transciption factor) V$MYC_Q2
						(Transciption factor) V$BACH1_01
23	3 genes	3(22968)	3(498)	1.01334e-05	0.000616798	(Transciption factor) V$SP1_Q6
						(Transciption factor) V$MAZ_Q6
						(Transciption factor) V$AP1_C
						(Transciption factor) V$BACH2_01
						(Transciption factor) V$AP1_01
						(Transciption factor) V$RORA1_01
24	3 genes	3(22968)	3(498)	1.01334e-05	0.000616798	(Transciption factor) V$SP1_Q6
						(Transciption factor) V$ATF1_Q6	6	2	This cation transport/phosphorylation related cluster enriches independently MTF-1 and ATF-1 in TAFFEL results.
						(Transciption factor) V$CEBPB_02				12	1
						(Transciption factor) V$MYC_Q2
						(Transciption factor) V$WHN_B
25	3 genes	3(22968)	3(498)	1.01334e-05	0.000616798	(Transciption factor) V$E12_Q6
						(Transciption factor) V$AP1_C
						(Transciption factor) V$AP1_Q6
						(Transciption factor) V$BACH2_01
						(Transciption factor) V$AML_Q6
						(Transciption factor) V$FREAC2_01
26	3 genes	3(22968)	3(498)	1.01334e-05	0.000616798	(Transciption factor) V$HSF1_01
						(Transciption factor) V$AP1_Q4
						(Transciption factor) V$AML_Q6
						(Transciption factor) V$HSF2_01
27	3 genes	3(22968)	3(498)	1.01334e-05	0.000616798	(Transciption factor) V$SP1_Q6
						(Transciption factor) V$E12_Q6
						(Transciption factor) V$HIF1_Q5
						(Transciption factor) V$MAZ_Q6
						(Transciption factor) V$GABP_B
						(Transciption factor) V$MYC_Q2
28	3 genes	3(22968)	3(498)	1.01334e-05	0.000616798	(Transciption factor) V$HSF1_01
						(Transciption factor) V$AP1_C
						GO:0006468 :protein amino acid phosphorylation (BP)	6	2	This cation transport/phosphorylation related cluster enriches independently MTF-1 and ATF-1 in TAFFEL results.
						(Transciption factor) V$BACH1_01
						(Transciption factor) V$AP1_01
29	3 genes	3(22968)	3(498)	1.01334e-05	0.000616798	(Transciption factor) V$ZF5_01				5	1
						GO:0006355 :regulation of transcription, DNA-dependent (BP)	8, 5	-	These two clusters enrich positive and negative regulation of transcription related terms.
						(Transciption factor) V$AP4_Q5
						(Transciption factor) V$FOXO4_01
						(Transciption factor) V$SREBP1_01
						(Transciption factor) V$YY1_Q6
						(Transciption factor) V$HEN1_01
30	3 genes	3(22968)	3(498)	1.01334e-05	0.000616798	(Transciption factor) V$EGR1_01
						(Transciption factor) V$SP1_Q6
						(Transciption factor) V$PITX2_Q2
						(Transciption factor) V$MAZ_Q6
						(Transciption factor) V$LEF1_Q2
						(Transciption factor) V$MYC_Q2
						(Transciption factor) V$NGFIC_01
31	3 genes	3(22968)	3(498)	1.01334e-05	0.000616798	(Transciption factor) V$SP1_Q6
						(Transciption factor) V$MAZ_Q6
						(Transciption factor) V$GABP_B
						(Transciption factor) V$MYC_Q2
						(Transciption factor) V$NERF_Q2
						(Transciption factor) V$MYCMAX_B
32	3 genes	3(22968)	3(498)	1.01334e-05	0.000616798	(Transciption factor) V$EGR1_01
						(Transciption factor) V$SP1_Q6
						(Transciption factor) V$MAZ_Q6
						(Transciption factor) V$NFY_Q6_01
						(Transciption factor) V$LEF1_Q2
						(Transciption factor) V$MYC_Q2
						(Transciption factor) V$MYCMAX_B
33	3 genes	3(22968)	3(498)	1.01334e-05	0.000616798	(Transciption factor) V$PU1_Q6
						GO:0006968 :cellular defense response (BP)	7	>10
34	3 genes	3(22968)	3(498)	1.01334e-05	0.000616798	(Transciption factor) V$E12_Q6
						(Transciption factor) V$IRF7_01				6	4	Contains particularly: IRF-7A
						(Transciption factor) V$GATA4_Q3
						(Transciption factor) V$MYC_Q2
						(Transciption factor) V$ETS2_B
						(Transciption factor) V$TCF1P_Q6
35	3 genes	3(22968)	3(498)	1.01334e-05	0.000616798	(Transciption factor) V$E12_Q6
						(Transciption factor) V$MYC_Q2
						(Transciption factor) V$MAX_01
						(Transciption factor) V$MYCMAX_01
						(Transciption factor) V$USF_Q6				4	1
						(Transciption factor) V$USF2_Q6
36	3 genes	3(22968)	3(498)	1.01334e-05	0.000616798	(Transciption factor) V$E12_Q6
						(Transciption factor) V$AREB6_02
						(Transciption factor) V$AML_Q6
						(Transciption factor) V$MYC_Q2
						(Transciption factor) V$FREAC2_01
						(Transciption factor) V$USF_Q6				4	1
37	3 genes	3(22968)	3(498)	1.01334e-05	0.000616798	(Transciption factor) V$HSF1_01
						(Transciption factor) V$MAZ_Q6
						(Transciption factor) V$FREAC2_01
						(Transciption factor) V$ETS2_B
						(Transciption factor) V$HSF2_01
						(Transciption factor) V$TCF1P_Q6
						(Transciption factor) V$DBP_Q6
38	3 genes	3(22968)	3(498)	1.01334e-05	0.000616798	(Transciption factor) V$PITX2_Q2
						(Transciption factor) V$LEF1_Q2
						(Transciption factor) V$AP1_C
						(Transciption factor) V$MYC_Q2
						(Transciption factor) V$AP1_01
39	3 genes	3(22968)	3(498)	1.01334e-05	0.000616798	(Transciption factor) V$MAZ_Q6
						(Transciption factor) V$MYC_Q2
						(Transciption factor) V$E2F1DP2_01
						(Transciption factor) V$E2F1DP1_01
						(Transciption factor) V$E2F4DP2_01
						(Transciption factor) V$E2F4DP1_01
						(Transciption factor) V$E2F_02
						(Transciption factor) V$OCT1_06
40	3 genes	3(22968)	3(498)	1.01334e-05	0.000616798	(Transciption factor) V$PITX2_Q2
						(Transciption factor) V$MAZ_Q6
						(Transciption factor) V$MYC_Q2
						(Transciption factor) V$MYCMAX_B
						(Transciption factor) V$PPARA_02
41	3 genes	3(22968)	3(498)	1.01334e-05	0.000616798	(Transciption factor) V$EGR1_01
						(Transciption factor) V$SP1_Q6
						(Transciption factor) V$MYOD_Q6_01
						(Transciption factor) V$E2A_Q2
42	3 genes	3(22968)	3(498)	1.01334e-05	0.000616798	(Transciption factor) V$PITX2_Q2
						(Transciption factor) V$MAZ_Q6
						(Transciption factor) V$CEBPB_02				12	1
						(Transciption factor) V$ETS2_B
						(Transciption factor) V$TCF1P_Q6
						(Transciption factor) V$MYCMAX_B
43	3 genes	3(22968)	3(498)	1.01334e-05	0.000616798	(Transciption factor) V$AP1_C
						(Transciption factor) V$AP1_Q6
						(Transciption factor) V$AML_Q6
						(Transciption factor) V$MYC_Q2
						(Transciption factor) V$BACH1_01
44	3 genes	3(22968)	3(498)	1.01334e-05	0.000616798	(Transciption factor) V$E12_Q6
						(Transciption factor) V$AREB6_02
						(Transciption factor) V$AP1_C
						(Transciption factor) V$AP1_Q6
						(Transciption factor) V$BACH2_01
						(Transciption factor) V$MYC_Q2
						(Transciption factor) V$ETS2_B
						(Transciption factor) V$BACH1_01
45	3 genes	3(22968)	3(498)	1.01334e-05	0.000616798	(Transciption factor) V$HSF1_01
						(Transciption factor) V$FOXO4_01
						(Transciption factor) V$MAZ_Q6
						(Transciption factor) V$LEF1_Q2
						(Transciption factor) V$NFAT_Q4_01
						GO:0007275 :multicellular organismal development (BP)
46	3 genes	3(22968)	3(498)	1.01334e-05	0.000616798	(Transciption factor) V$MAZ_Q6
						(Transciption factor) V$CDC5_01
						(Transciption factor) V$AP1_C
						(Transciption factor) V$GFI1_01
						(Transciption factor) V$ETS2_B
47	3 genes	3(22968)	3(498)	1.01334e-05	0.000616798	GO:0006355 :regulation of transcription, DNA-dependent (BP)	8, 5	-	These two clusters enrich positive and negative regulation of transcription related terms.
						(Transciption factor) V$HIF1_Q5
						(Transciption factor) V$MAZ_Q6
						(Transciption factor) V$MYC_Q2
						(Transciption factor) V$E2F1DP2_01
						(Transciption factor) V$E2F1DP1_01
						(Transciption factor) V$E2F4DP2_01
						(Transciption factor) V$E2F4DP1_01
						(Transciption factor) V$E2F_02
48	3 genes	3(22968)	3(498)	1.01334e-05	0.000616798	GO:0006355 :regulation of transcription, DNA-dependent (BP)	8, 5	-	These two clusters enrich positive and negative regulation of transcription related terms.
						(Transciption factor) V$MAZ_Q6
						(Transciption factor) V$GABP_B
						(Transciption factor) V$E2F1DP2_01
						(Transciption factor) V$E2F1DP1_01
						(Transciption factor) V$E2F4DP2_01
						(Transciption factor) V$E2F4DP1_01
						(Transciption factor) V$E2F_02
						(Transciption factor) V$ETS2_B
						(Transciption factor) V$E2F_Q3_01
						(Transciption factor) V$E2F1_Q4_01
						(Transciption factor) V$E2F1_Q6
						(Transciption factor) V$E2F_Q4_01
49	3 genes	3(22968)	3(498)	1.01334e-05	0.000616798	(Transciption factor) V$PITX2_Q2
						(Transciption factor) V$MAZ_Q6
						(Transciption factor) V$NFY_Q6_01
						(Transciption factor) V$LEF1_Q2
						(Transciption factor) V$MYCMAX_B
						(Transciption factor) V$DBP_Q6
50	3 genes	3(22968)	3(498)	1.01334e-05	0.000616798	(Transciption factor) V$HSF1_01
						(Transciption factor) V$PITX2_Q2
						(Transciption factor) V$FOXO4_01
						(Transciption factor) V$MAZ_Q6
						(Transciption factor) V$LEF1_Q2
						(Transciption factor) V$ETS2_B
						(Transciption factor) V$HSF2_01

## Sheet: GENECODIS_aneurysm_down
GeneCodis2							TAFFEL GO-TREE			TAFFEL TF-TREE
Double border framing = Co-occuring annotations with both TF and GO contents
NGR = Number of annotated genes in the reference list (Total number of genes in the reference list);
NG = Number of annotated genes in the input list (Total number of genes in the input list);
Hyp = Hypergeometric pValue; Hyp* = Corrected hypergeometric pValue
Rank	Genes	NGR	NG	Hyp	Hyp*	Annotations	CLUSTER	TERM RANK	COMMENT	CLUSTER	TERM RANK	COMMENT
1	78 genes	1516(22968)	78(491)	3.92246e-13	1.60625e-09	GO:0006350 :transcription (BP)	3, 4	-	These clusters are both positive and negative regulation of transcription related in TAFFEL.
2	69 genes	1294(22968)	69(491)	2.14674e-12	4.39544e-09	GO:0006355 :regulation of transcription, DNA-dependent (BP)	3, 4	-	These clusters are both positive and negative regulation of transcription related in TAFFEL.
						GO:0006350 :transcription (BP)	3, 4	-	These clusters are both positive and negative regulation of transcription related in TAFFEL.
3	82 genes	1869(22968)	82(491)	2.99837e-10	4.09278e-07	GO:0006355 :regulation of transcription, DNA-dependent (BP)	3, 4	-	These clusters are both positive and negative regulation of transcription related in TAFFEL.
4	66 genes	1578(22968)	66(491)	1.26511e-07	0.000129516	(Transciption factor) V$FOXO4_01
5	4 genes	5(22968)	4(491)	1.0143e-06	0.00083071	(Transciption factor) V$CHX10_01
						(Transciption factor) V$FOXO4_01
						(Transciption factor) V$SOX9_B1
						(Transciption factor) V$HFH8_01
						(Transciption factor) V$SRY_02
6	6 genes	18(22968)	6(491)	1.38152e-06	0.000942886	(Transciption factor) V$E12_Q6				4	1
						(Transciption factor) V$IRF_Q6
						(Transciption factor) V$IRF2_01
						(Transciption factor) V$IRF1_01
7	4 genes	6(22968)	4(491)	2.99131e-06	0.00153117	(Transciption factor) V$NFAT_Q4_01
						(Transciption factor) V$HNF6_Q6
						(Transciption factor) V$GFI1_01
						(Transciption factor) V$HOXA4_Q2
8	4 genes	6(22968)	4(491)	2.99131e-06	0.00153117	(Transciption factor) V$PAX4_03
						GO:0006355 :regulation of transcription, DNA-dependent (BP)	3, 4	-	These clusters are both positive and negative regulation of transcription related in TAFFEL.
						(Transciption factor) V$FOXO4_01
						(Transciption factor) V$PBX1_01
						(Transciption factor) V$FREAC2_01
9	6 genes	21(22968)	6(491)	3.82387e-06	0.00173986	(Transciption factor) V$ERR1_Q2
						(Transciption factor) V$SP1_Q6				6	1
						(Transciption factor) V$AP4_Q5
						(Transciption factor) V$E12_Q6				4	1
						(Transciption factor) V$NFAT_Q4_01
10	5 genes	13(22968)	5(491)	4.88616e-06	0.00200088	(Transciption factor) V$FOXO4_01
						(Transciption factor) V$NKX62_Q2
						(Transciption factor) V$AP1_C
						(Transciption factor) V$NF1_Q6	5	1	This organic acid metabolism / oxidation reduction related cluster independently enriches NF-1 in TAFFEL.
11	4 genes	7(22968)	4(491)	6.86146e-06	0.00216136	(Transciption factor) V$PAX4_03
						(Transciption factor) V$IRF1_01
						(Transciption factor) V$RREB1_01
12	4 genes	7(22968)	4(491)	6.86146e-06	0.00216136	(Transciption factor) V$SP1_Q6				6	1
						(Transciption factor) V$HNF3_Q6
						(Transciption factor) V$FREAC3_01
						(Transciption factor) V$HFH8_01
						(Transciption factor) V$FREAC7_01
13	4 genes	7(22968)	4(491)	6.86146e-06	0.00216136	(Transciption factor) V$FOXO4_01
						(Transciption factor) V$E47_02
						(Transciption factor) V$LEF1_Q2
						(Transciption factor) V$TITF1_Q3
14	5 genes	14(22968)	5(491)	7.46715e-06	0.00218414	(Transciption factor) V$E12_Q6				4	1
						(Transciption factor) V$AP1_C
						(Transciption factor) V$SOX5_01
15	3 genes	3(22968)	3(491)	9.71122e-06	0.000795349	(Transciption factor) V$STAT5A_01
						(Transciption factor) V$FOXO4_01
						(Transciption factor) V$STAT_Q6
						(Transciption factor) V$GATA1_01
16	3 genes	3(22968)	3(491)	9.71122e-06	0.000795349	(Transciption factor) V$FOXO4_01
						(Transciption factor) V$COUP_DR1_Q6
						(Transciption factor) V$NF1_Q6	5	1	This organic acid metabolism / oxidation reduction related cluster independently enriches NF-1 in TAFFEL.
						(Transciption factor) V$NF1_Q6_01	5	1	This organic acid metabolism / oxidation reduction related cluster independently enriches NF-1 in TAFFEL.
17	3 genes	3(22968)	3(491)	9.71122e-06	0.000795349	(Transciption factor) V$SP1_Q6				6	1
						(Transciption factor) V$FOXO4_01
						(Transciption factor) V$E12_Q6				4	1
						GO:0007165 :signal transduction (BP)
						(Transciption factor) V$LEF1_Q2
						(Transciption factor) V$SRY_02
18	3 genes	3(22968)	3(491)	9.71122e-06	0.000795349	(Transciption factor) V$FOXO4_01
						(Transciption factor) V$E12_Q6				4	1
						(Transciption factor) V$E47_02
						(Transciption factor) V$LEF1_Q2
						(Transciption factor) V$NFAT_Q4_01
						(Transciption factor) V$ETS2_B
						(Transciption factor) V$CHOP_01
19	3 genes	3(22968)	3(491)	9.71122e-06	0.000795349	(Transciption factor) V$SP1_Q6				6	1
						(Transciption factor) V$CHX10_01
						(Transciption factor) V$HFH4_01
						(Transciption factor) V$HNF6_Q6
						(Transciption factor) V$CART1_01
						(Transciption factor) V$HNF3_Q6
						(Transciption factor) V$HNF3ALPHA_Q6
						(Transciption factor) V$FOXJ2_01
						(Transciption factor) V$FOXD3_01
						(Transciption factor) V$FOX_Q2
						(Transciption factor) V$HOXA4_Q2
20	3 genes	3(22968)	3(491)	9.71122e-06	0.000795349	(Transciption factor) V$FOXO4_01
						(Transciption factor) V$SRY_01
						(Transciption factor) V$HNF3_Q6	3	3	TAFFEL cluster 3 related to positive regulation of transcription enriches (not significantly) HNF related TFBSs.
						(Transciption factor) V$HNF3ALPHA_Q6	3	3	TAFFEL cluster 3 related to positive regulation of transcription enriches (not significantly) HNF related TFBSs.
						GO:0006350 :transcription (BP)	3, 4	-	These clusters are both positive and negative regulation of transcription related in TAFFEL.
						(Transciption factor) V$FOX_Q2
21	3 genes	3(22968)	3(491)	9.71122e-06	0.000795349	(Transciption factor) V$FOXO4_01
						(Transciption factor) V$NFAT_Q4_01
						(Transciption factor) V$TFIIA_Q6
						(Transciption factor) V$SRY_02
						(Transciption factor) V$GATA1_02
						(Transciption factor) V$SOX5_01
22	3 genes	3(22968)	3(491)	9.71122e-06	0.000795349	(Transciption factor) V$FOXO4_01
						(Transciption factor) V$SRY_01
						(Transciption factor) V$HNF3_Q6
						(Transciption factor) V$HNF3ALPHA_Q6
						(Transciption factor) V$FOX_Q2
						(Transciption factor) V$SRY_02
23	3 genes	3(22968)	3(491)	9.71122e-06	0.000795349	(Transciption factor) V$FOXO4_01
						(Transciption factor) V$E47_02
						(Transciption factor) V$LEF1_Q2
						(Transciption factor) V$NFAT_Q4_01
						(Transciption factor) V$HNF6_Q6
						(Transciption factor) V$GRE_C
24	3 genes	3(22968)	3(491)	9.71122e-06	0.000795349	(Transciption factor) V$SP1_Q6				6	1
						(Transciption factor) V$AR_Q6
						(Transciption factor) V$FOXO4_01
						(Transciption factor) V$E12_Q6				4	1
						(Transciption factor) V$LEF1_Q2
						(Transciption factor) V$AP1_C
						(Transciption factor) V$TITF1_Q3
25	3 genes	3(22968)	3(491)	9.71122e-06	0.000795349	(Transciption factor) V$PAX4_03
						(Transciption factor) V$IRF2_01
						(Transciption factor) V$IRF1_01
						(Transciption factor) V$RREB1_01
26	3 genes	3(22968)	3(491)	9.71122e-06	0.000795349	(Transciption factor) V$AP4_Q5
						(Transciption factor) V$FOXO4_01
						(Transciption factor) V$NKX62_Q2
						(Transciption factor) V$LEF1_Q2
						(Transciption factor) V$AP1_C
						(Transciption factor) V$ETS2_B
						(Transciption factor) V$NF1_Q6	5	1	This organic acid metabolism / oxidation reduction related cluster independently enriches NF-1 in TAFFEL.
27	3 genes	3(22968)	3(491)	9.71122e-06	0.000795349	(Transciption factor) V$SP1_Q6				6	1
						(Transciption factor) V$MYOD_Q6
						(Transciption factor) V$FOXO4_01
						(Transciption factor) V$E12_Q6				4	1
						GO:0030154 :cell differentiation (BP)	2	-	Enriches GO-terms related to cell differentiation. IEA: Tal-1
						GO:0007275 :multicellular organismal development (BP)
						(Transciption factor) V$NF1_Q6
28	3 genes	3(22968)	3(491)	9.71122e-06	0.000795349	(Transciption factor) V$FOXO4_01
						(Transciption factor) V$OLF1_01
						(Transciption factor) V$NFY_Q6_01
						(Transciption factor) V$NFAT_Q4_01
						(Transciption factor) V$AP1_C
						(Transciption factor) V$NFY_Q6
29	3 genes	3(22968)	3(491)	9.71122e-06	0.000795349	(Transciption factor) V$ERR1_Q2
						(Transciption factor) V$SP1_Q6				6	1
						GO:0006350 :transcription (BP)	3, 4	-	These clusters are both positive and negative regulation of transcription related in TAFFEL.
						(Transciption factor) V$ISRE_01
30	3 genes	3(22968)	3(491)	9.71122e-06	0.000795349	(Transciption factor) V$IK2_01
						(Transciption factor) V$OCT1_02
						(Transciption factor) V$OCT_C
						(Transciption factor) V$FOXO4_01
						(Transciption factor) V$OCT1_Q6
						(Transciption factor) V$OCT1_04
						(Transciption factor) V$OCT1_01
						(Transciption factor) V$OCT1_06
						(Transciption factor) V$SOX5_01
31	3 genes	3(22968)	3(491)	9.71122e-06	0.000795349	(Transciption factor) V$SP1_Q6				6	1
						(Transciption factor) V$FOXO4_01
						(Transciption factor) V$NKX62_Q2
						(Transciption factor) V$LEF1_Q2
						(Transciption factor) V$NFAT_Q4_01
						(Transciption factor) V$IPF1_Q4
						(Transciption factor) V$GFI1_01
32	3 genes	3(22968)	3(491)	9.71122e-06	0.000795349	(Transciption factor) V$FOXO4_01
						(Transciption factor) V$E12_Q6				4	1
						GO:0007399 :nervous system development (BP)	2	1	IEA: Tal-1
						(Transciption factor) V$CHOP_01
33	3 genes	3(22968)	3(491)	9.71122e-06	0.000795349	(Transciption factor) V$SP1_Q6				6	1
						(Transciption factor) V$E12_Q6				4	1
						(Transciption factor) V$LYF1_01
						(Transciption factor) V$LEF1_Q2
						(Transciption factor) V$NFAT_Q4_01
						(Transciption factor) V$IRF1_Q6
34	3 genes	3(22968)	3(491)	9.71122e-06	0.000795349	(Transciption factor) V$NFY_Q6_01
						(Transciption factor) V$IRF1_Q6
						GO:0007275 :multicellular organismal development (BP)
						(Transciption factor) V$RREB1_01
35	3 genes	3(22968)	3(491)	9.71122e-06	0.000795349	(Transciption factor) V$CHX10_01
						(Transciption factor) V$PAX4_02
						(Transciption factor) V$NKX62_Q2
						(Transciption factor) V$LEF1_Q2
						(Transciption factor) V$NFAT_Q4_01
						(Transciption factor) V$POU1F1_Q6				10	1
						(Transciption factor) V$HP1SITEFACTOR_Q6
36	3 genes	3(22968)	3(491)	9.71122e-06	0.000795349	(Transciption factor) V$E12_Q6				4	1
						(Transciption factor) V$MAZ_Q6
						(Transciption factor) V$MZF1_01
						(Transciption factor) V$RREB1_01
						(Transciption factor) V$CP2_02
37	3 genes	3(22968)	3(491)	9.71122e-06	0.000795349	(Transciption factor) V$TATA_01
						(Transciption factor) V$FOXO4_01
						(Transciption factor) V$OLF1_01
						(Transciption factor) V$SOX9_B1
						(Transciption factor) V$NF1_Q6
38	3 genes	3(22968)	3(491)	9.71122e-06	0.000795349	(Transciption factor) V$PAX4_03
						GO:0006355 :regulation of transcription, DNA-dependent (BP)	3, 4	-	These clusters are both positive and negative regulation of transcription related in TAFFEL.
						(Transciption factor) V$FOXO4_01
						(Transciption factor) V$LEF1_Q2
						(Transciption factor) V$NFAT_Q4_01
						(Transciption factor) V$PBX1_01
						(Transciption factor) V$FREAC2_01
39	3 genes	3(22968)	3(491)	9.71122e-06	0.000795349	GO:0006355 :regulation of transcription, DNA-dependent (BP)	3, 4	-	These clusters are both positive and negative regulation of transcription related in TAFFEL.
						(Transciption factor) V$FOXO4_01
						(Transciption factor) V$LEF1_Q2
						(Transciption factor) V$NFAT_Q4_01
						GO:0006350 :transcription (BP)
						(Transciption factor) V$GNCF_01
40	3 genes	3(22968)	3(491)	9.71122e-06	0.000795349	(Transciption factor) V$PAX4_03
						GO:0006355 :regulation of transcription, DNA-dependent (BP)	3, 4	-	These clusters are both positive and negative regulation of transcription related in TAFFEL.
						(Transciption factor) V$CHX10_01
						(Transciption factor) V$FOXO4_01
						(Transciption factor) V$PBX1_01
						(Transciption factor) V$FREAC2_01
41	3 genes	3(22968)	3(491)	9.71122e-06	0.000795349	(Transciption factor) V$SP1_Q6				6	1
						(Transciption factor) V$FOXO4_01
						(Transciption factor) V$LEF1_Q2
						GO:0006350 :transcription (BP)	3, 4	-	These clusters are both positive and negative regulation of transcription related in TAFFEL.
						(Transciption factor) V$CDPCR3HD_01
						(Transciption factor) V$FAC1_01
						(Transciption factor) V$CDPCR1_01
42	3 genes	3(22968)	3(491)	9.71122e-06	0.000795349	(Transciption factor) V$SP1_Q6				6	1
						(Transciption factor) V$AP4_Q5
						(Transciption factor) V$FOXO4_01
						(Transciption factor) V$E12_Q6				4	1
						(Transciption factor) V$LYF1_01
						(Transciption factor) V$LEF1_Q2
						(Transciption factor) V$NFAT_Q4_01
						(Transciption factor) V$NF1_Q6
43	3 genes	3(22968)	3(491)	9.71122e-06	0.000795349	(Transciption factor) V$FOXO4_01
						(Transciption factor) V$E12_Q6				4	1	Enriches slightly independently cell cignalling related terms.
						GO:0007165 :signal transduction (BP)	9	-	Cluster enriches small GTP mediated signal transduction. Slightly independently enriches Evi-1 and FOXO4 TF binding sites.
						(Transciption factor) V$LEF1_Q2
						(Transciption factor) V$AP1_C
						(Transciption factor) V$GATA1_01
						(Transciption factor) V$SOX5_01
44	3 genes	3(22968)	3(491)	9.71122e-06	0.000795349	(Transciption factor) V$ERR1_Q2
						(Transciption factor) V$SP1_Q6				6	1
						(Transciption factor) V$AP4_Q5
						(Transciption factor) V$E12_Q6				4	1
						(Transciption factor) V$LEF1_Q2
						(Transciption factor) V$NFAT_Q4_01
						(Transciption factor) V$ETS2_B
						(Transciption factor) V$RORA1_01
45	3 genes	3(22968)	3(491)	9.71122e-06	0.000795349	(Transciption factor) V$PAX4_03
						(Transciption factor) V$MAZ_Q6
						(Transciption factor) V$IRF1_Q6
						(Transciption factor) V$CACBINDINGPROTEIN_Q6
						(Transciption factor) V$IRF1_01
						(Transciption factor) V$RREB1_01
46	3 genes	3(22968)	3(491)	9.71122e-06	0.000795349	(Transciption factor) V$PAX4_03
						GO:0006355 :regulation of transcription, DNA-dependent (BP)	3, 4	-	These clusters are both positive and negative regulation of transcription related in TAFFEL.
						(Transciption factor) V$FOXO4_01
						(Transciption factor) V$MAZ_Q6
						(Transciption factor) V$PBX1_01
						(Transciption factor) V$FREAC2_01
						(Transciption factor) V$RREB1_01
47	3 genes	3(22968)	3(491)	9.71122e-06	0.000795349	(Transciption factor) V$IRF1_Q6
						(Transciption factor) V$IK1_01
						(Transciption factor) V$IRF2_01
						(Transciption factor) V$IRF1_01
48	3 genes	3(22968)	3(491)	9.71122e-06	0.000795349	(Transciption factor) V$SP1_Q6				6	1
						(Transciption factor) V$CHX10_01
						(Transciption factor) V$FOXO4_01
						(Transciption factor) V$SOX9_B1
						(Transciption factor) V$HFH8_01
						(Transciption factor) V$FREAC7_01
						(Transciption factor) V$SRY_02
49	3 genes	3(22968)	3(491)	9.71122e-06	0.000795349	(Transciption factor) V$SP1_Q6				6	1
						(Transciption factor) V$CHX10_01
						(Transciption factor) V$HNF3_Q6
						(Transciption factor) V$FREAC3_01
						(Transciption factor) V$HFH8_01
						(Transciption factor) V$FREAC7_01
50	3 genes	3(22968)	3(491)	9.71122e-06	0.000795349	(Transciption factor) V$ERR1_Q2
						(Transciption factor) V$AP4_Q5
						(Transciption factor) V$TATA_01
						(Transciption factor) V$LEF1_Q2
						(Transciption factor) V$AP1_C
						GO:0007275 :multicellular organismal development (BP)
						(Transciption factor) V$AP1_01

## Sheet: GSEA_forskolin
GSEA										TAFFEL GO TREE			TAFFEL TF TREE
NAME	GS	SIZE	ES	NES	NOM p-val	FDR q-val	FWER p-val	RANK AT MAX	LEADING EDGE	Cluster	Rank	IEA/EA	Cluster	Rank	IEA/EA
INTRACELLULAR_SIGNALING_CASCADE	INTRACELLULAR_SIGNALING_CASCADE	28	0.320553	1.77253	0.0254777	1	0.839	211	tags=61%, list=33%, signal=86%	1	*	FOXO1
CELL_FRACTION	CELL_FRACTION	24	0.33852	1.7668	0.0249169	0.975373	0.851	1	tags=8%, list=0%, signal=8%
NAME	GS	SIZE	ES	NES	NOM p-val	FDR q-val	FWER p-val	RANK AT MAX	LEADING EDGE
V$HSF2_01	V$HSF2_01	18	0.4803	2.18345	0.00311526	0.122771	0.105	124	tags=61%, list=19%, signal=74%
V$HSF1_01	V$HSF1_01	15	0.459505	1.96573	0.00985222	0.26222	0.375	124	tags=60%, list=19%, signal=73%
RTAAACA_V$FREAC2_01	RTAAACA_V$FREAC2_01	41	0.299484	1.93033	0.00913242	0.212409	0.448	56	tags=24%, list=9%, signal=25%	2	1*	Negative regulation of macromolecule biosyntetic process
V$HNF4_01_B	V$HNF4_01_B	17	0.392937	1.76678	0.0289116	0.401955	0.758	325	tags=88%, list=51%, signal=174%	8	2	Nervous system development
CTGCAGY_UNKNOWN	CTGCAGY_UNKNOWN	34	0.297253	1.76232	0.0191083	0.328214	0.764	354	tags=82%, list=55%, signal=174%
V$WHN_B	V$WHN_B	16	0.396054	1.75479	0.0253566	0.287042	0.783	209	tags=69%, list=33%, signal=99%
TAATTA_V$CHX10_01	TAATTA_V$CHX10_01	27	0.315775	1.70727	0.0417957	0.311062	0.865	301	tags=70%, list=47%, signal=127%				3	2	Covalent chromatin modification
RGAANNTTC_V$HSF1_01	RGAANNTTC_V$HSF1_01	25	0.314668	1.68944	0.0461783	0.294318	0.878	97	tags=40%, list=15%, signal=45%
NAME	GS	SIZE	ES	NES	NOM p-val	FDR q-val	FWER p-val	RANK AT MAX	LEADING EDGE
IMMUNE_SYSTEM_PROCESS	IMMUNE_SYSTEM_PROCESS	291	0.989004	1.45752	0.00130548	0.409394	0.323	141	tags=1%, list=1%, signal=1%
PROTEIN_AMINO_ACID_PHOSPHORYLATION	PROTEIN_AMINO_ACID_PHOSPHORYLATION	233	0.984172	1.42282	0.0174731	0.650079	0.715	211	tags=5%, list=2%, signal=5%
RNA_BINDING	RNA_BINDING	215	0.984666	1.41834	0.0289655	0.47716	0.747	201	tags=3%, list=2%, signal=3%
IDENTICAL_PROTEIN_BINDING	IDENTICAL_PROTEIN_BINDING	250	0.980445	1.40956	0.0406504	0.464794	0.829	254	tags=3%, list=2%, signal=3%
IMMUNE_RESPONSE	IMMUNE_RESPONSE	204	0.989001	1.40546	0.0082531	0.407312	0.857	141	tags=1%, list=1%, signal=1%
NAME	GS	SIZE	ES	NES	NOM p-val	FDR q-val	FWER p-val	RANK AT MAX	LEADING EDGE
TGAYRTCA_V$ATF3_Q6	TGAYRTCA_V$ATF3_Q6	363	0.982178	1.4888	0.00371747	0.0353095	0.031	237	tags=4%, list=2%, signal=4%
WGGAATGY_V$TEF1_Q6	WGGAATGY_V$TEF1_Q6	254	0.980754	1.44047	0.037859	0.129173	0.206	250	tags=3%, list=2%, signal=3%
GTGACGY_V$E4F1_Q6	GTGACGY_V$E4F1_Q6	437	0.937721	1.43029	0.00121951	0.122543	0.281	259	tags=4%, list=2%, signal=4%
YATGNWAAT_V$OCT_C	YATGNWAAT_V$OCT_C	244	0.982976	1.42301	0.0182768	0.123451	0.359	221	tags=2%, list=2%, signal=2%

## Sheet: GSEA_aneurysm_up
NOTICE: Only significant terms mapped to TAFFEL results.
GSEA												TAFFEL GO TREE			TAFFEL TF TREE
NAME	GS	SIZE	ES	NES	NOM p-val	FDR q-val	FWER p-val	RANK AT MAX	LEADING EDGE			Cluster	Rank	IEA/EA	Cluster	Rank	IEA/EA
DEFENSE_RESPONSE	DEFENSE_RESPONSE	17	0.765536	2.2745	0	0	0	64	tags=76%, list=13%, signal=85%			7	1
RESPONSE_TO_EXTERNAL_STIMULUS	RESPONSE_TO_EXTERNAL_STIMULUS	18	0.725466	2.17661	0	0	0	72	tags=72%, list=14%, signal=81%
REGULATION_OF_BIOLOGICAL_QUALITY	REGULATION_OF_BIOLOGICAL_QUALITY	20	0.701846	2.17188	0	0	0	144	tags=90%, list=29%, signal=122%
RESPONSE_TO_CHEMICAL_STIMULUS	RESPONSE_TO_CHEMICAL_STIMULUS	20	0.64652	1.98139	0	0.00101837	0.004	108	tags=65%, list=22%, signal=80%			4	>10
IMMUNE_SYSTEM_PROCESS	IMMUNE_SYSTEM_PROCESS	23	0.63093	1.97037	0	0.000814695	0.004	82	tags=61%, list=16%, signal=70%			Root	1
SYSTEM_DEVELOPMENT	SYSTEM_DEVELOPMENT	15	0.667162	1.94887	0	0.00118709	0.007	128	tags=80%, list=26%, signal=104%
CELL_SURFACE_RECEPTOR_LINKED_SIGNAL_TRANSDUCTION_GO_0007166	CELL_SURFACE_RECEPTOR_LINKED_SIGNAL_TRANSDUCTION_GO_0007166	25	0.607628	1.93082	0.00102249	0.00159952	0.011	120	tags=64%, list=24%, signal=80%
ANATOMICAL_STRUCTURE_DEVELOPMENT	ANATOMICAL_STRUCTURE_DEVELOPMENT	19	0.619718	1.8518	0	0.00756016	0.058	128	tags=68%, list=26%, signal=89%
RESPONSE_TO_STRESS	RESPONSE_TO_STRESS	26	0.575275	1.8392	0	0.0076311	0.065	47	tags=42%, list=9%, signal=44%
REGULATION_OF_DEVELOPMENTAL_PROCESS	REGULATION_OF_DEVELOPMENTAL_PROCESS	17	0.597112	1.78194	0.00313808	0.013646	0.125	117	tags=65%, list=23%, signal=82%
PLASMA_MEMBRANE	PLASMA_MEMBRANE	68	0.486976	1.76479	0	0.0149318	0.148	135	tags=50%, list=27%, signal=59%
IMMUNE_RESPONSE	IMMUNE_RESPONSE	16	0.605304	1.76245	0.00629591	0.0139446	0.15	65	tags=56%, list=13%, signal=63%
INTRINSIC_TO_PLASMA_MEMBRANE	INTRINSIC_TO_PLASMA_MEMBRANE	43	0.493785	1.71779	0.001	0.0210973	0.235	133	tags=51%, list=27%, signal=64%
INTEGRAL_TO_PLASMA_MEMBRANE	INTEGRAL_TO_PLASMA_MEMBRANE	43	0.493785	1.69694	0	0.0257775	0.297	133	tags=51%, list=27%, signal=64%
MULTICELLULAR_ORGANISMAL_DEVELOPMENT	MULTICELLULAR_ORGANISMAL_DEVELOPMENT	22	0.528666	1.65902	0.00930714	0.0376291	0.426	199	tags=82%, list=40%, signal=130%
REGULATION_OF_CELL_PROLIFERATION	REGULATION_OF_CELL_PROLIFERATION	17	0.545657	1.65537	0.0158395	0.0362498	0.433	98	tags=53%, list=20%, signal=64%
EXTRACELLULAR_REGION	EXTRACELLULAR_REGION	19	0.539442	1.65537	0.00837696	0.0341175	0.433	76	tags=47%, list=15%, signal=54%
PROGRAMMED_CELL_DEATH	PROGRAMMED_CELL_DEATH	19	0.540627	1.64681	0.00636267	0.0349688	0.46	117	tags=58%, list=23%, signal=73%
APOPTOSIS_GO	APOPTOSIS_GO	19	0.540627	1.63862	0.0136555	0.0364223	0.495	117	tags=58%, list=23%, signal=73%
PLASMA_MEMBRANE_PART	PLASMA_MEMBRANE_PART	50	0.466423	1.63681	0.003003	0.0351165	0.498	133	tags=48%, list=27%, signal=59%
CELL_DEVELOPMENT	CELL_DEVELOPMENT	20	0.524889	1.60607	0.012474	0.0466469	0.625	117	tags=55%, list=23%, signal=69%
SIGNAL_TRANSDUCTION	SIGNAL_TRANSDUCTION	71	0.441621	1.59621	0.001	0.048761	0.66	181	tags=56%, list=36%, signal=76%
RECEPTOR_ACTIVITY	RECEPTOR_ACTIVITY	25	0.501434	1.58244	0.0133197	0.0546843	0.709	199	tags=76%, list=40%, signal=120%
INTRACELLULAR_SIGNALING_CASCADE	INTRACELLULAR_SIGNALING_CASCADE	38	0.444302	1.5253	0.0150754	0.0887944	0.876	181	tags=58%, list=36%, signal=84%
INTEGRAL_TO_MEMBRANE	INTEGRAL_TO_MEMBRANE	59	0.420516	1.50166	0.01	0.104002	0.915	133	tags=44%, list=27%, signal=53%
INTRINSIC_TO_MEMBRANE	INTRINSIC_TO_MEMBRANE	59	0.420516	1.48591	0.018	0.114256	0.942	133	tags=44%, list=27%, signal=53%
MEMBRANE_PART	MEMBRANE_PART	69	0.405024	1.46885	0.014	0.126375	0.962	133	tags=42%, list=27%, signal=49%
POSITIVE_REGULATION_OF_BIOLOGICAL_PROCESS	POSITIVE_REGULATION_OF_BIOLOGICAL_PROCESS	31	0.444609	1.4539	0.0433468	0.137106	0.973	98	tags=39%, list=20%, signal=45%
MEMBRANE_FRACTION	MEMBRANE_FRACTION	21	0.46325	1.41966	0.0684372	0.172209	0.989	120	tags=48%, list=24%, signal=60%
MEMBRANE	MEMBRANE	89	0.384175	1.40256	0.017	0.187527	0.998	135	tags=40%, list=27%, signal=46%
NAME	GS	SIZE	ES	NES	NOM p-val	FDR q-val	FWER p-val	RANK AT MAX	LEADING EDGE
V$PEA3_Q6	V$PEA3_Q6	16	0.557072	1.62343	0.0179894	0.374499	0.331	103	tags=50%, list=21%, signal=61%
V$AP1_Q6_01	V$AP1_Q6_01	17	0.52138	1.56296	0.0254507	0.313112	0.49	155	tags=65%, list=31%, signal=91%
RTAAACA_V$FREAC2_01	RTAAACA_V$FREAC2_01	16	0.512155	1.51714	0.0363636	0.31238	0.63	98	tags=50%, list=20%, signal=60%
RYTTCCTG_V$ETS2_B	RYTTCCTG_V$ETS2_B	45	0.409439	1.42536	0.0411234	0.504533	0.868	121	tags=38%, list=24%, signal=45%

## Sheet: GSEA_aneurysm_down
NOTICE: Only significant terms mapped to TAFFEL results.
GSEA												TAFFEL GO TREE			TAFFEL TF TREE
NAME	GS	SIZE	ES	NES	NOM p-val	FDR q-val	FWER p-val	RANK AT MAX	LEADING EDGE			Cluster	Rank	IEA/EA	Cluster	Rank	IEA/EA
PLASMA_MEMBRANE	PLASMA_MEMBRANE	23	-0.561197	-1.95515	0	0.0287367	0.027	135	tags=65%, list=27%, signal=85%
MEMBRANE	MEMBRANE	37	-0.477292	-1.80316	0.00304569	0.0976039	0.17	135	tags=51%, list=27%, signal=65%
PLASMA_MEMBRANE_PART	PLASMA_MEMBRANE_PART	18	-0.521099	-1.70186	0.0138593	0.161395	0.371	135	tags=61%, list=27%, signal=80%
SIGNAL_TRANSDUCTION	SIGNAL_TRANSDUCTION	33	-0.447745	-1.69367	0.00711382	0.128976	0.386	135	tags=52%, list=27%, signal=66%
MEMBRANE_PART	MEMBRANE_PART	31	-0.447271	-1.6582	0.0101937	0.136606	0.476	135	tags=48%, list=27%, signal=62%
INTEGRAL_TO_MEMBRANE	INTEGRAL_TO_MEMBRANE	21	-0.464884	-1.59747	0.0273684	0.186837	0.655	135	tags=52%, list=27%, signal=68%
INTRINSIC_TO_MEMBRANE	INTRINSIC_TO_MEMBRANE	21	-0.464884	-1.58099	0.0261233	0.179748	0.699	135	tags=52%, list=27%, signal=68%
CELL_SURFACE_RECEPTOR_LINKED_SIGNAL_TRANSDUCTION_GO_0007166	CELL_SURFACE_RECEPTOR_LINKED_SIGNAL_TRANSDUCTION_GO_0007166	16	-0.495263	-1.57957	0.0267953	0.158735	0.703	135	tags=56%, list=27%, signal=74%
No TFs with p<0.05 according to nominal p-value.
